# Supplementary material for: A “plan bee” for cities: Pollinator diversity and plant-pollinator interactions in urban green spaces
Source: PLoS One. 2020 Jul 15;15(7):e0235492. doi: 10.1371/journal.pone.0235492 (PMC7363068; doi:10.1371/journal.pone.0235492)
Supplement: S5 Table — (CSV) [file pone.0235492.s005.csv]

record_running_nr	park type	park	bed type / tree_species	Apis spec.	Bombus spec.	hoverfly	solitarybee	others	total
1	recreational park	Westpark	study bed	0	2	12	0	0	14
2	recreational park	Westpark	public bed	1	2	25	3	0	31
3	prestigious park	Elisengarten	study bed	2	0	14	0	0	16
4	prestigious park	Elisengarten	public bed	53	3	4	0	7	67
5	recreational park	Veltmanplatz	study bed	0	2	6	0	2	10
6	community garden	Hirschgruen	study bed	0	2	13	0	2	17
7	rural reference	rural reference site	study bed	1	1	12	37	3	54
8	community garden	Stadtgarten / Vielfeld	study bed	3	3	36	27	0	69
9	recreational park	Stadtgarten / Vielfeld	public bed	5	3	18	0	11	37
10	community garden	Hirschgruen	public bed	5	0	10	4	1	20
11	recreational park	Nelson-Mandela Park	study bed	0	1	16	0	8	25
12	recreational park	Frankenbergpark	public bed	14	6	11	0	0	31
13	cemetery	Ostfriedhof	public bed	11	7	7	1	0	26
14	cemetery	Ostfriedhof	study bed	0	3	7	5	1	16
15	recreational park	Westpark	study bed	1	3	4	0	2	10
16	recreational park	Westpark	public bed	0	1	2	0	4	7
17	community garden	Stadtgarten / Vielfeld	study bed	1	1	33	20	1	56
18	recreational park	Stadtgarten / Vielfeld	public bed	1	0	8	1	2	12
19	recreational park	Veltmanplatz	study bed	0	0	8	0	2	10
20	community garden	Hirschgruen	study bed	0	2	18	9	8	37
21	recreational park	Frankenbergpark	public bed	11	5	13	6	0	35
22	community garden	Hirschgruen	public bed	5	1	10	7	10	33
23	prestigious park	Elisengarten	public bed	45	3	4	0	2	54
24	prestigious park	Elisengarten	study bed	1	0	14	0	3	18
25	recreational park	Nelson-Mandela Park	study bed	0	1	0	1	6	8
26	rural reference	rural reference site	study bed	0	2	5	21	7	35
27	cemetery	Ostfriedhof	public bed	11	7	6	41	5	70
28	cemetery	Ostfriedhof	study bed	3	2	11	20	3	39
29	community garden	Stadtgarten / Vielfeld	study bed	8	5	6	26	1	46
30	recreational park	Stadtgarten / Vielfeld	public bed	4	1	6	0	5	16
31	recreational park	Veltmanplatz	study bed	0	0	6	5	2	13
32	recreational park	Westpark	study bed	1	4	21	0	1	27
33	recreational park	Westpark	public bed	15	2	12	0	9	38
34	prestigious park	Elisengarten	study bed	11	1	7	16	0	35
35	recreational park	Nelson-Mandela Park	study bed	3	0	8	28	3	42
36	recreational park	Frankenbergpark	study bed	1	0	2	12	1	16
37	community garden	Hirschgruen	study bed	12	2	5	19	1	39
38	community garden	Hirschgruen	public bed	13	2	12	26	6	59
39	community garden	Hirschgruen	study bed	5	3	25	39	5	77
40	community garden	Hirschgruen	public bed	0	1	2	3	2	8
41	rural reference	rural reference site	study bed	2	0	11	9	7	29
42	cemetery	Ostfriedhof	public bed	1	0	3	1	8	13
43	cemetery	Ostfriedhof	study bed	0	7	0	0	1	8
44	prestigious park	Elisengarten	public bed	2	7	0	0	0	9
45	recreational park	Frankenbergpark	study bed	0	0	5	0	2	7
46	community garden	Stadtgarten / Vielfeld	study bed	0	1	6	0	1	8
47	recreational park	Stadtgarten / Vielfeld	public bed	0	4	8	0	1	13
48	recreational park	Nelson-Mandela Park	study bed	1	3	2	9	3	18
49	recreational park	Frankenbergpark	study bed	2	1	2	47	7	59
50	recreational park	Frankenbergpark	public bed	33	0	5	10	3	51
51	community garden	Hirschgruen	study bed	4	13	4	41	0	62
52	community garden	Hirschgruen	public bed	5	1	2	29	3	40
53	community garden	Stadtgarten / Vielfeld	study bed	22	6	8	31	3	70
54	recreational park	Stadtgarten / Vielfeld	public bed	4	0	5	2	1	12
55	cemetery	Ostfriedhof	public bed	13	1	1	8	2	25
56	cemetery	Ostfriedhof	study bed	0	2	9	13	7	31
57	recreational park	Veltmanplatz	study bed	0	1	14	31	2	48
58	prestigious park	Elisengarten	public bed	44	24	2	24	0	94
59	prestigious park	Elisengarten	study bed	14	0	0	33	1	48
60	rural reference	rural reference site	study bed	26	2	10	21	4	63
61	recreational park	Westpark	study bed	1	5	12	7	51	76
62	recreational park	Westpark	public bed	3	14	17	18	3	55
63	recreational park	Nelson-Mandela Park	study bed	0	1	3	29	2	35
64	recreational park	Frankenbergpark	study bed	6	0	1	53	3	63
65	recreational park	Frankenbergpark	public bed	38	4	2	13	0	57
66	community garden	Hirschgruen	study bed	42	10	1	50	4	107
67	community garden	Hirschgruen	public bed	19	0	0	12	0	31
68	community garden	Stadtgarten / Vielfeld	study bed	15	2	0	31	0	48
69	recreational park	Stadtgarten / Vielfeld	public bed	5	3	6	6	5	25
70	rural reference	rural reference site	study bed	11	1	11	16	13	52
71	cemetery	Ostfriedhof	study bed	1	10	1	8	6	26
72	cemetery	Ostfriedhof	public bed	38	5	1	49	16	109
73	recreational park	Veltmanplatz	study bed	0	6	4	18	1	29
74	recreational park	Westpark	study bed	6	3	6	7	6	28
75	recreational park	Westpark	public bed	5	6	9	44	2	66
76	prestigious park	Elisengarten	study bed	5	2	3	6	3	19
77	prestigious park	Elisengarten	public bed	29	31	3	7	4	74
78	recreational park	Westpark	study bed	1	3	9	0	2	15
79	recreational park	Westpark	public bed	14	8	9	4	3	38
80	rural reference	rural reference site	study bed	9	0	17	29	1	56
81	recreational park	Nelson-Mandela Park	study bed	4	1	4	5	7	21
82	recreational park	Frankenbergpark	study bed	0	0	0	8	6	14
83	recreational park	Frankenbergpark	public bed	2	12	1	0	7	22
84	prestigious park	Elisengarten	study bed	0	4	2	6	4	16
85	prestigious park	Elisengarten	public bed	1	24	1	0	0	26
86	recreational park	Frankenbergpark	public bed	5	19	4	0	1	29
87	recreational park	Frankenbergpark	study bed	0	0	1	8	7	16
88	recreational park	Veltmanplatz	study bed	0	0	5	0	6	11
89	rural reference	rural reference site	study bed	0	0	9	26	1	36
90	recreational park	Stadtgarten / Vielfeld	public bed	3	7	6	5	1	22
91	community garden	Stadtgarten / Vielfeld	study bed	8	1	9	23	0	41
92	cemetery	Ostfriedhof	study bed	0	9	7	0	1	17
93	cemetery	Ostfriedhof	public bed	3	1	7	2	4	17
94	recreational park	Westpark	public bed	2	10	19	27	1	59
95	prestigious park	Elisengarten	public bed	3	44	3	5	0	55
96	recreational park	Frankenbergpark	public bed	1	4	0	0	1	6
97	community garden	Hirschgruen	public bed	0	1	1	0	0	2
98	recreational park	Westpark	study bed	0	8	13	19	5	45
99	prestigious park	Elisengarten	study bed	2	5	1	1	3	12
100	community garden	Stadtgarten / Vielfeld	study bed	0	6	24	4	0	34
101	recreational park	Stadtgarten / Vielfeld	public bed	2	10	8	0	0	20
102	recreational park	Westpark	public bed	1	6	9	0	0	16
103	prestigious park	Elisengarten	public bed	1	36	2	0	1	40
104	rural reference	rural reference site	study bed	1	0	18	0	2	21
105	recreational park	Frankenbergpark	public bed	0	1	2	0	1	4
106	community garden	Hirschgruen	public bed	8	1	3	1	0	13
107	cemetery	Ostfriedhof	public bed	6	0	13	0	1	20
108	recreational park	Frankenbergpark	study bed	3	0	9	5	4	21
109	recreational park	Nelson-Mandela Park	study bed	4	4	12	7	4	31
110	community garden	Stadtgarten / Vielfeld	study bed	1	2	8	1	1	13
111	recreational park	Veltmanplatz	study bed	0	0	5	0	0	5
112	community garden	Hirschgruen	study bed	1	4	6	2	1	14
113	cemetery	Ostfriedhof	study bed	0	3	3	0	0	6
114	cemetery	Ostfriedhof	study bed	0	5	3	17	0	25
115	cemetery	Ostfriedhof	public bed	21	6	10	24	3	64
116	community garden	Hirschgruen	public bed	17	3	4	9	6	39
117	community garden	Hirschgruen	study bed	2	3	6	22	2	35
118	recreational park	Frankenbergpark	study bed	0	0	2	6	6	14
119	recreational park	Veltmanplatz	study bed	0	1	6	0	1	8
120	recreational park	Nelson-Mandela Park	study bed	4	5	13	0	3	25
121	prestigious park	Elisengarten	study bed	0	2	17	0	1	20
122	rural reference	rural reference site	study bed	8	1	29	17	0	55
123	prestigious park	Elisengarten	public bed	8	45	0	19	0	72
124	recreational park	Stadtgarten / Vielfeld	public bed	0	16	5	2	0	23
125	community garden	Stadtgarten / Vielfeld	study bed	3	3	28	28	4	66
126	recreational park	Westpark	public bed	33	10	8	0	0	51
127	recreational park	Westpark	study bed	0	4	6	5	2	17
128	recreational park	Nelson-Mandela Park	study bed	3	8	5	3	2	21
129	rural reference	rural reference site	study bed	13	0	17	30	1	61
130	prestigious park	Elisengarten	public bed	8	30	5	0	0	43
131	prestigious park	Elisengarten	study bed	2	0	19	16	3	40
132	recreational park	Westpark	study bed	0	3	7	4	6	20
133	recreational park	Westpark	study bed	0	1	1	2	3	7
134	recreational park	Frankenbergpark	study bed	0	2	4	5	1	12
135	recreational park	Nelson-Mandela Park	study bed	1	13	4	6	2	26
136	recreational park	Westpark	public bed	1	1	15	1	5	23
137	community garden	Stadtgarten / Vielfeld	study bed	0	4	27	3	1	35
138	cemetery	Ostfriedhof	study bed	0	5	11	6	0	22
139	cemetery	Ostfriedhof	public bed	44	3	7	21	14	89
140	recreational park	Veltmanplatz	study bed	0	1	2	2	4	9
141	community garden	Stadtgarten / Vielfeld	study bed	0	3	9	10	3	25
142	recreational park	Stadtgarten / Vielfeld	public bed	10	13	3	8	2	36
143	community garden	Hirschgruen	study bed	1	1	3	39	3	47
144	community garden	Hirschgruen	public bed	41	1	5	5	2	54
145	cemetery	Ostfriedhof	public bed	20	2	4	25	2	53
146	cemetery	Ostfriedhof	study bed	0	5	3	3	2	13
147	recreational park	Veltmanplatz	study bed	0	1	2	5	4	12
148	recreational park	Westpark	study bed	0	2	8	1	13	24
149	recreational park	Westpark	public bed	3	6	7	9	4	29
150	prestigious park	Elisengarten	study bed	1	0	0	11	11	23
151	prestigious park	Elisengarten	public bed	16	15	1	3	7	42
152	recreational park	Frankenbergpark	study bed	1	1	0	0	6	8
153	recreational park	Nelson-Mandela Park	study bed	3	3	0	4	6	16
154	recreational park	Nelson-Mandela Park	study bed	2	5	18	2	2	29
155	recreational park	Frankenbergpark	study bed	0	0	1	3	6	10
156	cemetery	Ostfriedhof	study bed	0	5	5	1	0	11
157	cemetery	Ostfriedhof	public bed	36	1	11	34	3	85
158	community garden	Hirschgruen	public bed	35	0	3	5	1	44
159	community garden	Hirschgruen	study bed	5	10	17	31	2	65
160	recreational park	Veltmanplatz	study bed	0	0	8	0	2	10
161	recreational park	Westpark	public bed	2	4	14	13	6	39
162	recreational park	Westpark	study bed	0	2	9	0	14	25
163	prestigious park	Elisengarten	study bed	0	1	3	0	7	11
164	prestigious park	Elisengarten	public bed	2	10	1	3	15	31
165	recreational park	Stadtgarten / Vielfeld	public bed	11	3	10	2	6	32
166	community garden	Stadtgarten / Vielfeld	study bed	0	5	8	12	13	38
167	recreational park	Stadtgarten / Vielfeld	public bed	3	11	12	0	1	27
168	community garden	Hirschgruen	study bed	1	8	20	23	4	56
169	prestigious park	Elisengarten	study bed	0	0	1	0	3	4
170	recreational park	Stadtgarten / Vielfeld	public bed	3	20	4	1	6	34
171	prestigious park	Elisengarten	public bed	1	7	2	0	13	23
172	prestigious park	Elisengarten	study bed	0	0	8	0	3	11
173	cemetery	Ostfriedhof	study bed	0	1	8	0	0	9
174	cemetery	Ostfriedhof	public bed	36	4	23	1	5	69
175	community garden	Hirschgruen	public bed	24	0	5	2	1	32
176	community garden	Hirschgruen	study bed	0	4	4	10	4	22
177	recreational park	Nelson-Mandela Park	study bed	0	4	2	0	7	13
178	recreational park	Frankenbergpark	study bed	0	0	1	0	1	2
179	recreational park	Veltmanplatz	study bed	0	1	1	0	3	5
180	community garden	Hirschgruen	study bed	0	2	25	6	4	37
181	community garden	Hirschgruen	public bed	10	0	25	3	0	38
182	recreational park	Stadtgarten / Vielfeld	public bed	4	2	5	0	7	18
183	community garden	Stadtgarten / Vielfeld	study bed	1	0	2	6	8	17
184	cemetery	Ostfriedhof	study bed	0	2	3	0	4	9
185	cemetery	Ostfriedhof	public bed	20	1	0	0	2	23
186	recreational park	Westpark	study bed	0	0	6	0	6	12
187	recreational park	Westpark	public bed	0	8	13	0	10	31
188	recreational park	Nelson-Mandela Park	Tilia platyphyllos	3	0	2	0	3	8
189	recreational park	Nelson-Mandela Park	Tilia platyphyllos	1	1	1	0	3	6
190	recreational park	Nelson-Mandela Park	Tilia platyphyllos	9	2	3	0	5	19
191	recreational park	Nelson-Mandela Park	Tilia platyphyllos	9	1	3	0	2	15
192	recreational park	Nelson-Mandela Park	Tilia platyphyllos	8	1	6	0	0	15
193	recreational park	Nelson-Mandela Park	Tilia platyphyllos	9	0	8	0	0	17
194	recreational park	Nelson-Mandela Park	Tilia platyphyllos	12	1	6	0	5	24
195	recreational park	Nelson-Mandela Park	Tilia platyphyllos	8	0	7	0	3	18
196	recreational park	Nelson-Mandela Park	Tilia platyphyllos	13	1	6	0	1	21
197	recreational park	Nelson-Mandela Park	Tilia platyphyllos	10	0	7	0	0	17
198	recreational park	Nelson-Mandela Park	Tilia platyphyllos	21	4	0	0	0	25
199	recreational park	Nelson-Mandela Park	Tilia platyphyllos	33	4	2	0	0	39
200	recreational park	Nelson-Mandela Park	Tilia platyphyllos	15	0	2	0	0	17
201	recreational park	Nelson-Mandela Park	Tilia platyphyllos	11	0	1	0	0	12
202	recreational park	Nelson-Mandela Park	Tilia tomentosa	2	0	2	0	0	4
203	recreational park	Nelson-Mandela Park	Tilia tomentosa	0	0	1	0	0	1
204	recreational park	Nelson-Mandela Park	Tilia platyphyllos	11	1	0	0	0	12
205	recreational park	Nelson-Mandela Park	Tilia platyphyllos	15	0	0	0	0	15
206	recreational park	Nelson-Mandela Park	Tilia tomentosa	27	4	6	0	0	37
207	recreational park	Nelson-Mandela Park	Tilia tomentosa	30	6	4	0	0	40
208	recreational park	Nelson-Mandela Park	Tilia tomentosa	33	2	4	0	0	39
209	recreational park	Nelson-Mandela Park	Tilia tomentosa	30	3	3	0	0	36
210	recreational park	Nelson-Mandela Park	Tilia tomentosa	22	2	2	0	1	27
211	recreational park	Nelson-Mandela Park	Tilia tomentosa	8	1	3	0	0	12
212	recreational park	Westpark	Tilia platyphyllos	8	6	1	0	0	15
213	recreational park	Westpark	Tilia platyphyllos	11	5	2	0	0	18
214	recreational park	Westpark	Tilia platyphyllos	11	2	3	0	1	17
215	recreational park	Westpark	Tilia platyphyllos	13	0	6	0	2	21
216	recreational park	Westpark	Tilia platyphyllos	8	3	1	0	0	12
217	recreational park	Westpark	Tilia platyphyllos	10	2	0	0	0	12
218	recreational park	Westpark	Tilia platyphyllos	11	2	4	0	0	17
219	recreational park	Westpark	Tilia platyphyllos	7	3	2	0	0	12
220	recreational park	Westpark	Tilia cordata	7	1	0	0	0	8
221	recreational park	Westpark	Tilia cordata	6	0	0	0	0	6
222	community garden	Hirschgruen	Tilia platyphyllos	16	8	1	0	0	25
223	community garden	Hirschgruen	Tilia platyphyllos	18	7	1	0	0	26
224	community garden	Hirschgruen	Tilia platyphyllos	6	4	1	0	0	11
225	community garden	Hirschgruen	Tilia platyphyllos	12	6	2	0	0	20
226	community garden	Hirschgruen	Tilia platyphyllos	22	0	1	0	0	23
227	community garden	Hirschgruen	Tilia platyphyllos	20	2	1	0	0	23
228	community garden	Hirschgruen	Tilia platyphyllos	8	1	0	0	0	9
229	community garden	Hirschgruen	Tilia platyphyllos	9	0	0	0	0	9
230	community garden	Hirschgruen	Tilia platyphyllos	3	2	0	0	0	5
231	community garden	Hirschgruen	Tilia platyphyllos	1	5	1	0	0	7
232	community garden	Hirschgruen	Kaukasische-Linde	17	2	1	0	0	20
233	community garden	Hirschgruen	Kaukasische-Linde	13	3	0	0	0	16
234	recreational park	Frankenbergpark	Tilia platyphyllos	2	2	4	0	0	8
235	recreational park	Frankenbergpark	Tilia platyphyllos	1	6	2	0	0	9
236	recreational park	Frankenbergpark	Tilia platyphyllos	0	2	0	0	0	2
237	recreational park	Frankenbergpark	Tilia platyphyllos	2	0	2	0	0	4
238	recreational park	Frankenbergpark	Tilia platyphyllos	2	0	2	0	0	4
239	recreational park	Frankenbergpark	Tilia platyphyllos	2	0	0	0	0	2
240	recreational park	Frankenbergpark	Tilia platyphyllos	11	2	0	0	0	13
241	recreational park	Frankenbergpark	Tilia platyphyllos	13	1	1	0	0	15
242	recreational park	Frankenbergpark	Tilia platyphyllos	21	5	2	0	0	28
243	recreational park	Frankenbergpark	Tilia platyphyllos	19	4	3	0	0	26
244	recreational park	Frankenbergpark	Tilia tomentosa	10	1	3	0	0	14
245	recreational park	Frankenbergpark	Tilia tomentosa	7	2	1	0	0	10
246	recreational park	Frankenbergpark	Tilia tomentosa	12	2	2	0	0	16
247	recreational park	Frankenbergpark	Tilia tomentosa	10	6	1	0	0	17
248	recreational park	Frankenbergpark	Tilia tomentosa	23	7	5	0	0	35
249	recreational park	Frankenbergpark	Tilia tomentosa	22	6	2	0	0	30
250	recreational park	Frankenbergpark	Tilia tomentosa	9	0	3	0	0	12
251	cemetery	Ostfriedhof	Tilia platyphyllos	0	2	0	0	0	2
252	cemetery	Ostfriedhof	Tilia platyphyllos	0	1	0	0	0	1
253	cemetery	Ostfriedhof	Tilia platyphyllos	4	1	2	0	0	7
254	cemetery	Ostfriedhof	Tilia platyphyllos	13	0	9	0	0	22
255	cemetery	Ostfriedhof	Tilia platyphyllos	2	1	2	0	0	5
256	cemetery	Ostfriedhof	Tilia platyphyllos	3	1	1	0	0	5
257	cemetery	Ostfriedhof	Tilia platyphyllos	6	1	3	0	0	10
258	cemetery	Ostfriedhof	Tilia platyphyllos	3	1	1	0	0	5
259	cemetery	Ostfriedhof	Tilia platyphyllos	1	0	5	0	0	6
260	cemetery	Ostfriedhof	Tilia platyphyllos	5	0	3	0	0	8
261	cemetery	Ostfriedhof	Kaukasiche-Linde	12	1	0	0	0	13
262	cemetery	Ostfriedhof	Kaukasiche-Linde	11	0	0	0	0	11
263	cemetery	Ostfriedhof	Kaukasiche-Linde	17	22	6	0	0	45
264	cemetery	Ostfriedhof	Kaukasiche-Linde	18	7	0	0	0	25
265	cemetery	Ostfriedhof	Kaukasiche-Linde	21	8	0	0	0	29
266	recreational park	Veltmanplatz	Tilia platyphyllos	8	2	1	0	0	11
267	recreational park	Veltmanplatz	Tilia platyphyllos	15	2	0	0	0	17
268	recreational park	Veltmanplatz	Tilia platyphyllos	11	0	4	0	0	15
269	recreational park	Veltmanplatz	Tilia platyphyllos	10	0	3	0	0	13
270	recreational park	Veltmanplatz	Tilia platyphyllos	1	0	2	0	0	3
271	recreational park	Veltmanplatz	Tilia platyphyllos	1	2	1	0	0	4
272	recreational park	Veltmanplatz	Tilia tomentosa	1	0	3	0	0	4
273	recreational park	Veltmanplatz	Tilia tomentosa	1	0	0	0	0	1
274	recreational park	Veltmanplatz	Tilia tomentosa	30	1	2	0	0	33
275	recreational park	Veltmanplatz	Tilia tomentosa	35	0	0	0	0	35
276	recreational park	Veltmanplatz	Tilia tomentosa	17	0	2	0	0	19
277	recreational park	Veltmanplatz	Tilia tomentosa	18	1	0	0	0	19
278	recreational park	Veltmanplatz	Tilia tomentosa	12	1	0	0	0	13
279	recreational park	Stadtgarten / Vielfeld	Tilia platyphyllos	0	1	0	0	0	1
280	recreational park	Stadtgarten / Vielfeld	Tilia platyphyllos	0	1	0	0	0	1
281	recreational park	Stadtgarten / Vielfeld	Tilia cordata	5	1	2	0	0	8
282	recreational park	Stadtgarten / Vielfeld	Tilia cordata	7	0	2	0	0	9
283	recreational park	Stadtgarten / Vielfeld	Tilia platyphyllos	4	2	0	0	0	6
284	recreational park	Stadtgarten / Vielfeld	Tilia platyphyllos	1	1	0	0	0	2
285	recreational park	Stadtgarten / Vielfeld	Tilia cordata	4	1	7	0	0	12
286	recreational park	Stadtgarten / Vielfeld	Tilia cordata	1	1	9	0	0	11
287	recreational park	Stadtgarten / Vielfeld	Tilia platyphyllos	0	1	0	0	0	1
288	recreational park	Stadtgarten / Vielfeld	Tilia platyphyllos	0	0	0	0	0	0
289	recreational park	Stadtgarten / Vielfeld	Tilia cordata	6	1	1	0	0	8
290	recreational park	Stadtgarten / Vielfeld	Tilia cordata	13	0	0	0	0	13
291	recreational park	Stadtgarten / Vielfeld	Tilia tomentosa	27	7	0	0	0	34
292	recreational park	Stadtgarten / Vielfeld	Tilia tomentosa	31	6	0	0	0	37
293	recreational park	Stadtgarten / Vielfeld	Tilia tomentosa	43	7	0	0	0	50
294	recreational park	Stadtgarten / Vielfeld	Tilia tomentosa	37	8	0	0	0	45
295	recreational park	Stadtgarten / Vielfeld	Tilia tomentosa	12	6	0	0	0	18
296	recreational park	Stadtgarten / Vielfeld	Tilia dasystyla	23	4	0	0	0	27
297	recreational park	Stadtgarten / Vielfeld	Tilia dasystyla	13	7	0	0	0	20
298	recreational park	Stadtgarten / Vielfeld	Tilia tomentosa	11	8	4	0	0	23
299	recreational park	Stadtgarten / Vielfeld	Tilia dasystyla	17	5	0	0	0	22
